# Supplementary material for: Ablation Index Predicts Successful Ablation of Focal Atrial Tachycardia: Results of a Multicenter Study
Source: J Clin Med. 2022 Mar 24;11(7):1802. doi: 10.3390/jcm11071802 (PMC8999753; doi:10.3390/jcm11071802)
Supplement: Supplementary file 1 [file jcm-11-01802-s001.zip]

Archive with 1 entries (1 files):
- jcm-1616488-supplementary.pdf
